# Supplementary material for: ﻿Morphology and phylogeny reveal two new species of pestalotioid fungi associated with hawthorn in Northeast China
Source: MycoKeys. 2025 Sep 11;122:149–68. doi: 10.3897/mycokeys.122.153767 (PMC12447080; doi:10.3897/mycokeys.122.153767)
Supplement: XML Treatment for Sporocadus changchunensis [file mycokeys.122.153767-treatment1.xml]

<!DOCTYPE tp:taxon-treatment
  PUBLIC "-//TaxonX//DTD Taxonomic Treatment Publishing DTD v0 20100105//EN" "tax-treatment-NSO.dtd">
<tp:taxon-treatment xmlns:tp="http://www.plazi.org/taxpub"><tp:treatment-meta><kwd-group><label>Taxon classification</label><kwd>
                <named-content content-type="kingdom">Fungi</named-content>
              </kwd><kwd>
                <named-content content-type="order">Amphisphaeriales</named-content>
              </kwd><kwd>
                <named-content content-type="family">Sporocadaceae</named-content>
              </kwd></kwd-group><mixed-citation publication-type="journal"><person-group><name><surname>Xu</surname><given-names>Rong</given-names></name><name><surname>Su</surname><given-names>Wenxin</given-names></name><name><surname>Tian</surname><given-names>Shangqing</given-names></name><name><surname>Bhunjun</surname><given-names>Chitrabhanu S.</given-names></name><name><surname>Li</surname><given-names>Yu</given-names></name><name><surname>Phukhamsakda</surname><given-names>Chayanard</given-names></name></person-group><article-title>﻿Morphology and phylogeny reveal two new species of pestalotioid fungi associated with hawthorn in Northeast China</article-title><source>MycoKeys</source><day>11</day><month>09</month><year>2025</year><volume>122</volume><fpage>149</fpage><lpage>168</lpage><pub-id pub-id-type="doi">10.3897/mycokeys.122.153767</pub-id></mixed-citation></tp:treatment-meta><tp:nomenclature><label>﻿</label><tp:taxon-name><object-id xmlns:xlink="http://www.w3.org/1999/xlink" content-type="arpha" xlink:type="simple">161496BC-9A66-5CDD-8323-4B7F4C447EB1</object-id>
              <tp:taxon-name-part taxon-name-part-type="genus" reg="Sporocadus">Sporocadus</tp:taxon-name-part>
              <tp:taxon-name-part taxon-name-part-type="species" reg="changchunensis">changchunensis</tp:taxon-name-part>
              <object-id xmlns:xlink="http://www.w3.org/1999/xlink" content-type="mycobank" xlink:type="simple">859645</object-id>
            </tp:taxon-name><tp:taxon-authority>R. Xu, W. X. Su, Phukhams. &amp; Y. Li</tp:taxon-authority><tp:taxon-status xmlns:xlink="http://www.w3.org/1999/xlink" xlink:type="simple">sp. nov.</tp:taxon-status><xref ref-type="fig" rid="F2">Fig. 2</xref></tp:nomenclature><tp:treatment-sec sec-type="etymology" id="SECID0EBIAK"><title>Etymology.</title><p>Refers to the type location, Changchun City.</p><fig id="F2" position="float" orientation="portrait"><object-id xmlns:xlink="http://www.w3.org/1999/xlink" content-type="doi" xlink:type="simple">10.3897/mycokeys.122.153767.figure2</object-id><object-id xmlns:xlink="http://www.w3.org/1999/xlink" content-type="arpha" xlink:type="simple">C0292B98-D05E-587D-BC54-1EFDFA3B8299</object-id><label>Figure 2.</label><caption><p><italic><tp:taxon-name><tp:taxon-name-part taxon-name-part-type="genus" reg="Sporocadus">Sporocadus</tp:taxon-name-part> <tp:taxon-name-part taxon-name-part-type="species" reg="changchunensis">changchunensis</tp:taxon-name-part></tp:taxon-name></italic> (<named-content xmlns:xlink="http://www.w3.org/1999/xlink" content-type="dwc:institutional_code" xlink:title="Herbarium of Mycology, Jilin Agricultural University" xlink:href="http://grbio.org/institution/herbarium-mycology-jilin-agricultural-university" xlink:type="simple">HMJAU</named-content> 60190, holotype). A, B. Ascomata on host surface; C. Vertical section through partial ascoma; D. Ostioles; E. Partial peridium; F. Pseudoparaphyses; G–I. Asci; J. Apical ring (in water); K. Apical ring stained in Melzer’s reagent; L–Q. Development stages of ascospores; R. Culture characteristics on <abbrev xmlns:xlink="http://www.w3.org/1999/xlink" xlink:title="potato dextrose agar" id="ABBRID0E4IAK" xlink:type="simple">PDA</abbrev>. Scale bars: 500 µm (B); 50 µm (D); 20 µm (E–I); 10 µm (L–Q); 5 µm (J, K).</p></caption><graphic xmlns:xlink="http://www.w3.org/1999/xlink" xlink:href="mycokeys-122-149-g002.jpg" position="float" orientation="portrait" xlink:type="simple" id="oo_1413724.jpg"><uri content-type="original_file" xlink:type="simple">https://binary.pensoft.net/fig/1413724</uri></graphic></fig></tp:treatment-sec><tp:treatment-sec sec-type="description" id="SECID0EGJAK"><title>Description.</title><p><bold><italic>Saprobic</italic></bold> on dried stems of <bold><italic><tp:taxon-name><tp:taxon-name-part taxon-name-part-type="genus" reg="Crataegus">Crataegus</tp:taxon-name-part> <tp:taxon-name-part taxon-name-part-type="species" reg="pinnatifida">pinnatifida</tp:taxon-name-part></tp:taxon-name></italic></bold>. <bold>Sexual morph: <italic>Ascomata</italic></bold> 184–251 × 279–385 μm (x̄ = 225 × 331 μm, n = 5), single or gregarious, scattered, submerged, depressed globose to globose, visible as light black circles or bark-colored bumps host surface. <bold><italic>Ostiolar canal</italic></bold> 72–80 × 44–53 μm (x̄ = 75 × 50 μm, n = 5), cylindrical, sulcate, protruding fillen with periphyses. <bold><italic>Peridium</italic></bold> 15–47 μm wide, thin-walled, composed of 4–10 wall layers, outer part comprising brown cells of <bold><italic>textura angularis</italic></bold>, inner layer thin-walled, brown from the outside radiating to hyaline towards the inside. <bold><italic>Hamathecium</italic></bold> of dense, 4–7 μm (x̄ = 5 μm, n = 10) wide, filamentous, septate, rounded at the apex, cellular paraphyses surrounding asci. <bold><italic>Asci</italic></bold> 71–88 × 7–8 μm (x̄ = 79 × 7 μm, n = 10), 4–8 ascospores, bitunicate, fissitunicate, broad cylindrical, some curved, short-pedicellate, apically rounded or slightly pointed with J+ ring. <bold><italic>Ascospores</italic></bold> 9–16 × 5–8 μm (x̄ = 13 × 6 μm, n = 30), uniseriate, partially overlapping, fusiform to oval, primary septum median, slightly asymmetrical, with 0–3 transverse septa, without vertical septa, hyaline, surface verrucous, without mucilaginous sheath. <bold>Asexual morph</bold>: Undetermined.</p></tp:treatment-sec><tp:treatment-sec sec-type="description" id="SECID0EVKAK"><title>Culture characteristics.</title><p>Colonies on <abbrev xmlns:xlink="http://www.w3.org/1999/xlink" xlink:title="potato dextrose agar" id="ABBRID0E2KAK" xlink:type="simple">PDA</abbrev>, reaching 2 cm diam after 7 days at 25 °C. Culture from above, dense mycelium, sparse in the periphery, light yellow in the hyphae, light green in the edge of the colony, with three concentric circles on the back of the colony, black or yellow in the center, white to light green radiating outwards, round.</p></tp:treatment-sec><tp:treatment-sec sec-type="material" id="SECID0E6KAK"><title>Material examined.</title><p>China • Jilin Province: Changchun, dead stem of <italic><tp:taxon-name><tp:taxon-name-part taxon-name-part-type="genus" reg="Crataegus">Crataegus</tp:taxon-name-part> <tp:taxon-name-part taxon-name-part-type="species" reg="pinnatifida">pinnatifida</tp:taxon-name-part></tp:taxon-name></italic> Bunge, 20 February 2022, W.X. Su and C. Phukhamsakda, <named-content xmlns:xlink="http://www.w3.org/1999/xlink" content-type="dwc:institutional_code" xlink:title="Herbarium of Mycology, Jilin Agricultural University" xlink:href="http://grbio.org/institution/herbarium-mycology-jilin-agricultural-university" xlink:type="simple">HMJAU</named-content> 60190 (<bold>holotype</bold>); ex-type, <abbrev xmlns:xlink="http://www.w3.org/1999/xlink" xlink:title="Engineering Research Center of Edible and Medicinal Fungi, Ministry of Education culture collection" id="ABBRID0EWLAK" xlink:type="simple">EMFCC</abbrev> 0014.</p></tp:treatment-sec><tp:treatment-sec sec-type="GenBank accession numbers" id="SECID0E1LAK"><title>GenBank accession numbers.</title><p><abbrev xmlns:xlink="http://www.w3.org/1999/xlink" xlink:title="internal transcribed spacer" id="ABBRID0EAMAK" xlink:type="simple">ITS</abbrev> = <ext-link xmlns:xlink="http://www.w3.org/1999/xlink" xlink:href="OR791294" ext-link-type="gen" xlink:type="simple">OR791294</ext-link>, <abbrev xmlns:xlink="http://www.w3.org/1999/xlink" xlink:title="large subunit" id="ABBRID0EJMAK" xlink:type="simple">LSU</abbrev> = <ext-link xmlns:xlink="http://www.w3.org/1999/xlink" xlink:href="OR791292" ext-link-type="gen" xlink:type="simple">OR791292</ext-link>, <italic>rpb</italic>2 = <ext-link xmlns:xlink="http://www.w3.org/1999/xlink" xlink:href="PQ096954" ext-link-type="gen" xlink:type="simple">PQ096954</ext-link>, <italic>tef</italic>1-α = <ext-link xmlns:xlink="http://www.w3.org/1999/xlink" xlink:href="PQ096031" ext-link-type="gen" xlink:type="simple">PQ096031</ext-link>, <italic>tub</italic>2 = <ext-link xmlns:xlink="http://www.w3.org/1999/xlink" xlink:href="PQ122556" ext-link-type="gen" xlink:type="simple">PQ122556</ext-link>.</p></tp:treatment-sec><tp:treatment-sec sec-type="notes" id="SECID0EHNAK"><title>Notes.</title><p>In the BLASTn search, the <abbrev xmlns:xlink="http://www.w3.org/1999/xlink" xlink:title="internal transcribed spacer" id="ABBRID0ENNAK" xlink:type="simple">ITS</abbrev> region of strain <abbrev xmlns:xlink="http://www.w3.org/1999/xlink" xlink:title="Engineering Research Center of Edible and Medicinal Fungi, Ministry of Education culture collection" id="ABBRID0ERNAK" xlink:type="simple">EMFCC</abbrev> 0014 showed 98.43% similarity to <italic><tp:taxon-name><tp:taxon-name-part taxon-name-part-type="genus" reg="Sporocadus">S.</tp:taxon-name-part> <tp:taxon-name-part taxon-name-part-type="species" reg="lichenicola">lichenicola</tp:taxon-name-part></tp:taxon-name></italic> (CBS 446.70) with 99% query cover, translating to 97.45% similarity. Comparatively, the <abbrev xmlns:xlink="http://www.w3.org/1999/xlink" xlink:title="large subunit" id="ABBRID0EAOAK" xlink:type="simple">LSU</abbrev> gene region displayed 99.43% similarity to <italic><tp:taxon-name><tp:taxon-name-part taxon-name-part-type="genus" reg="Sporocadus">S.</tp:taxon-name-part> <tp:taxon-name-part taxon-name-part-type="species" reg="lichenicola">lichenicola</tp:taxon-name-part></tp:taxon-name></italic> (CBS 160.25) with 99% query cover, translating to 98.44% similarity, while the closest match of the <italic>tub</italic>2 sequence with 94.57% similarity was <italic><tp:taxon-name><tp:taxon-name-part taxon-name-part-type="genus" reg="Sporocadus">S.</tp:taxon-name-part> <tp:taxon-name-part taxon-name-part-type="species" reg="rotundatus">rotundatus</tp:taxon-name-part></tp:taxon-name></italic> (CBS 616.83). <italic><tp:taxon-name><tp:taxon-name-part taxon-name-part-type="genus" reg="Sporocadus">Sporocadus</tp:taxon-name-part> <tp:taxon-name-part taxon-name-part-type="species" reg="changchunensis">changchunensis</tp:taxon-name-part></tp:taxon-name></italic> (<abbrev xmlns:xlink="http://www.w3.org/1999/xlink" xlink:title="Engineering Research Center of Edible and Medicinal Fungi, Ministry of Education culture collection" id="ABBRID0EHPAK" xlink:type="simple">EMFCC</abbrev> 0014) formed a sister clade to <italic><tp:taxon-name><tp:taxon-name-part taxon-name-part-type="genus" reg="Sporocadus">S.</tp:taxon-name-part> <tp:taxon-name-part taxon-name-part-type="species" reg="rotundatus">rotundatus</tp:taxon-name-part></tp:taxon-name></italic> (CBS 616.83) with strong bootstrap support (93% <abbrev xmlns:xlink="http://www.w3.org/1999/xlink" xlink:title="maximum likelihood" id="ABBRID0EWPAK" xlink:type="simple">ML</abbrev> and 0.99 BPP). The base pair differences between the two species are 3 bp in <abbrev xmlns:xlink="http://www.w3.org/1999/xlink" xlink:title="internal transcribed spacer" id="ABBRID0E1PAK" xlink:type="simple">ITS</abbrev>, 29 bp in <italic>tef</italic>1-α, 20 bp in <italic>rpb</italic>2, and 35 bp in <italic>tub</italic>2. The new isolates also share a close phylogenetic affinity to <italic><tp:taxon-name><tp:taxon-name-part taxon-name-part-type="genus" reg="Sporocadus">S.</tp:taxon-name-part> <tp:taxon-name-part taxon-name-part-type="species" reg="cavernicola">cavernicola</tp:taxon-name-part></tp:taxon-name></italic>. However, there is no report for the sexual morph of <italic><tp:taxon-name><tp:taxon-name-part taxon-name-part-type="genus" reg="Sporocadus">S.</tp:taxon-name-part> <tp:taxon-name-part taxon-name-part-type="species" reg="cavernicola">cavernicola</tp:taxon-name-part></tp:taxon-name></italic> and <italic><tp:taxon-name><tp:taxon-name-part taxon-name-part-type="genus" reg="Sporocadus">S.</tp:taxon-name-part> <tp:taxon-name-part taxon-name-part-type="species" reg="rotundatus">rotundatus</tp:taxon-name-part></tp:taxon-name></italic> (<xref ref-type="bibr" rid="B29">Liu et al. 2019</xref>; <xref ref-type="bibr" rid="B46">Razaghi et al. 2024</xref>). Morphologically, <italic><tp:taxon-name><tp:taxon-name-part taxon-name-part-type="genus" reg="Sporocadus">Sporocadus</tp:taxon-name-part> <tp:taxon-name-part taxon-name-part-type="species" reg="changchunensis">changchunensis</tp:taxon-name-part></tp:taxon-name></italic> differs from <italic><tp:taxon-name><tp:taxon-name-part taxon-name-part-type="genus" reg="Sporocadus">S.</tp:taxon-name-part> <tp:taxon-name-part taxon-name-part-type="species" reg="italicus">italicus</tp:taxon-name-part></tp:taxon-name></italic>, which was also found on <italic><tp:taxon-name><tp:taxon-name-part taxon-name-part-type="genus" reg="Crataegus">Crataegus</tp:taxon-name-part></tp:taxon-name></italic>, by its narrower ostiolar canal (75 × 50 vs. 80 × 75 µm), wider hamathecium (4–7 vs. 2.6–4.1 μm), and smaller asci (71–88 × 7–8 vs. 102–129 × 8.5–10 μm) (<xref ref-type="bibr" rid="B15">Hyde et al. 2017</xref>). Additionally, the ascospores of <italic><tp:taxon-name><tp:taxon-name-part taxon-name-part-type="genus" reg="Sporocadus">S.</tp:taxon-name-part> <tp:taxon-name-part taxon-name-part-type="species" reg="italicus">italicus</tp:taxon-name-part></tp:taxon-name></italic> are ellipsoidal-fusiform or ampulliform, multi-seriate, and sometimes contain one vertical septum, whereas those of <italic><tp:taxon-name><tp:taxon-name-part taxon-name-part-type="genus" reg="Sporocadus">S.</tp:taxon-name-part> <tp:taxon-name-part taxon-name-part-type="species" reg="changchunensis">changchunensis</tp:taxon-name-part></tp:taxon-name></italic> are fusiform to oval, uniseriate, and without a vertical septum (<xref ref-type="bibr" rid="B15">Hyde et al. 2017</xref>). Hence, we introduce <italic><tp:taxon-name><tp:taxon-name-part taxon-name-part-type="genus" reg="Sporocadus">S.</tp:taxon-name-part> <tp:taxon-name-part taxon-name-part-type="species" reg="changchunensis">changchunensis</tp:taxon-name-part></tp:taxon-name></italic> as a novel species, and this is the first report of <italic><tp:taxon-name><tp:taxon-name-part taxon-name-part-type="genus" reg="Sporocadus">Sporocadus</tp:taxon-name-part></tp:taxon-name></italic> species in Northeast China.</p></tp:treatment-sec><ref-list><ref id="B29"><mixed-citation xmlns:xlink="http://www.w3.org/1999/xlink" xlink:type="simple"><person-group><name name-style="western"><surname>Liu</surname><given-names>F</given-names></name><name name-style="western"><surname>Bonthond</surname><given-names>G</given-names></name><name name-style="western"><surname>Groenewald</surname><given-names>JZ</given-names></name><name name-style="western"><surname>Cai</surname><given-names>L</given-names></name><name name-style="western"><surname>Crous</surname><given-names>PW</given-names></name></person-group> (<year>2019</year>) <article-title><tp:taxon-name><tp:taxon-name-part taxon-name-part-type="family">Sporocadaceae</tp:taxon-name-part></tp:taxon-name>, a family of coelomycetous fungi with appendage-bearing conidia.</article-title><source>Studies in Mycology</source><volume>92</volume>: <fpage>287</fpage>–<lpage>415</lpage>. <ext-link xlink:href="10.1016/j.simyco.2018.11.001" ext-link-type="doi" xlink:type="simple">https://doi.org/10.1016/j.simyco.2018.11.001</ext-link></mixed-citation></ref><ref id="B46"><mixed-citation xmlns:xlink="http://www.w3.org/1999/xlink" xlink:type="simple"><person-group><name name-style="western"><surname>Razaghi</surname><given-names>P</given-names></name><name name-style="western"><surname>Raza</surname><given-names>M</given-names></name><name name-style="western"><surname>Han</surname><given-names>SL</given-names></name><name name-style="western"><surname>Ma</surname><given-names>ZY</given-names></name><name name-style="western"><surname>Cai</surname><given-names>L</given-names></name><name name-style="western"><surname>Zhao</surname><given-names>P</given-names></name><name name-style="western"><surname>Chen</surname><given-names>Q</given-names></name><name name-style="western"><surname>Phurbu</surname><given-names>D</given-names></name><name name-style="western"><surname>Liu</surname><given-names>F</given-names></name></person-group> (<year>2024</year>) <article-title><tp:taxon-name><tp:taxon-name-part taxon-name-part-type="family">Sporocadaceae</tp:taxon-name-part></tp:taxon-name> revisited.</article-title><source>Studies in Mycology</source><volume>109</volume>: <fpage>155</fpage>–<lpage>272</lpage>. <ext-link xlink:href="10.3114/sim.2024.109.03" ext-link-type="doi" xlink:type="simple">https://doi.org/10.3114/sim.2024.109.03</ext-link></mixed-citation></ref><ref id="B15"><mixed-citation xmlns:xlink="http://www.w3.org/1999/xlink" xlink:type="simple"><person-group><name name-style="western"><surname>Hyde</surname><given-names>KD</given-names></name><name name-style="western"><surname>Norphanphoun</surname><given-names>C</given-names></name><name name-style="western"><surname>Abreu</surname><given-names>VP</given-names></name><name name-style="western"><surname>Bazzicalupo</surname><given-names>A</given-names></name><name name-style="western"><surname>Chethana</surname><given-names>KWT</given-names></name><name name-style="western"><surname>Clericuzio</surname><given-names>M</given-names></name><name name-style="western"><surname>Dayarathne</surname><given-names>MC</given-names></name><name name-style="western"><surname>Dissanayake</surname><given-names>AJ</given-names></name><name name-style="western"><surname>Ekanayaka</surname><given-names>AH</given-names></name><name name-style="western"><surname>He</surname><given-names>MQ</given-names></name><name name-style="western"><surname>Hongsanan</surname><given-names>S</given-names></name><name name-style="western"><surname>Huang</surname><given-names>SK</given-names></name><name name-style="western"><surname>Jayasiri</surname><given-names>SC</given-names></name><name name-style="western"><surname>Jayawardena</surname><given-names>RS</given-names></name><name name-style="western"><surname>Karunarathna</surname><given-names>A</given-names></name><name name-style="western"><surname>Konta</surname><given-names>S</given-names></name><name name-style="western"><surname>Kušan</surname><given-names>I</given-names></name><name name-style="western"><surname>Lee</surname><given-names>H</given-names></name><name name-style="western"><surname>Li</surname><given-names>J</given-names></name><name name-style="western"><surname>Lin</surname><given-names>CG</given-names></name><name name-style="western"><surname>Liu</surname><given-names>NG</given-names></name><name name-style="western"><surname>Lu</surname><given-names>YZ</given-names></name><name name-style="western"><surname>Luo</surname><given-names>ZL</given-names></name><name name-style="western"><surname>Manawasinghe</surname><given-names>IS</given-names></name><name name-style="western"><surname>Mapook</surname><given-names>A</given-names></name><name name-style="western"><surname>Perera</surname><given-names>RH</given-names></name><name name-style="western"><surname>Phookamsak</surname><given-names>R</given-names></name><name name-style="western"><surname>Phukhamsakda</surname><given-names>C</given-names></name><name name-style="western"><surname>Siedlecki</surname><given-names>I</given-names></name><name name-style="western"><surname>Soares</surname><given-names>AM</given-names></name><name name-style="western"><surname>Tennakoon</surname><given-names>DS</given-names></name><name name-style="western"><surname>Tian</surname><given-names>Q</given-names></name><name name-style="western"><surname>Tibpromma</surname><given-names>S</given-names></name><name name-style="western"><surname>Wanasinghe</surname><given-names>DN</given-names></name><name name-style="western"><surname>Xiao</surname><given-names>YP</given-names></name><name name-style="western"><surname>Yang</surname><given-names>J</given-names></name><name name-style="western"><surname>Zeng</surname><given-names>XY</given-names></name><name name-style="western"><surname>Abdel-Aziz</surname><given-names>FA</given-names></name><name name-style="western"><surname>Li</surname><given-names>WJ</given-names></name><name name-style="western"><surname>Senanayake</surname><given-names>IC</given-names></name><name name-style="western"><surname>Shang</surname><given-names>QJ</given-names></name><name name-style="western"><surname>Daranagama</surname><given-names>DA</given-names></name><name name-style="western"><surname>De Silva</surname><given-names>NI</given-names></name><name name-style="western"><surname>Thambugala</surname><given-names>KM</given-names></name><name name-style="western"><surname>Abdel-Wahab</surname><given-names>MA</given-names></name><name name-style="western"><surname>Bahkali</surname><given-names>AH</given-names></name><name name-style="western"><surname>Berbee</surname><given-names>ML</given-names></name><name name-style="western"><surname>Boonmee</surname><given-names>S</given-names></name><name name-style="western"><surname>Bhat</surname><given-names>DJ</given-names></name><name name-style="western"><surname>Bulgakov</surname><given-names>TS</given-names></name><name name-style="western"><surname>Buyck</surname><given-names>B</given-names></name><name name-style="western"><surname>Camporesi</surname><given-names>E</given-names></name><name name-style="western"><surname>Castañeda-Ruiz</surname><given-names>RF</given-names></name><name name-style="western"><surname>Chomnunti</surname><given-names>P</given-names></name><name name-style="western"><surname>Doilom</surname><given-names>M</given-names></name><name name-style="western"><surname>Dovana</surname><given-names>F</given-names></name><name name-style="western"><surname>Gibertoni</surname><given-names>TB</given-names></name><name name-style="western"><surname>Jadan</surname><given-names>M</given-names></name><name name-style="western"><surname>Jeewon</surname><given-names>R</given-names></name><name name-style="western"><surname>Jones</surname><given-names>EBG</given-names></name><name name-style="western"><surname>Kang</surname><given-names>JC</given-names></name><name name-style="western"><surname>Karunarathna</surname><given-names>SC</given-names></name><name name-style="western"><surname>Lim</surname><given-names>YW</given-names></name><name name-style="western"><surname>Liu</surname><given-names>JK</given-names></name><name name-style="western"><surname>Liu</surname><given-names>ZY</given-names></name><name name-style="western"><surname>Plautz</surname><given-names>Jr HL</given-names></name><name name-style="western"><surname>Lumyong</surname><given-names>S</given-names></name><name name-style="western"><surname>Maharachchikumbura</surname><given-names>SSN</given-names></name><name name-style="western"><surname>Matočec</surname><given-names>N</given-names></name><name name-style="western"><surname>Mckenzie</surname><given-names>EHC</given-names></name><name name-style="western"><surname>Meśič</surname><given-names>A</given-names></name><name name-style="western"><surname>Miller</surname><given-names>D</given-names></name><name name-style="western"><surname>Pawłowska</surname><given-names>J</given-names></name><name name-style="western"><surname>Pereira</surname><given-names>OL</given-names></name><name name-style="western"><surname>Promputtha</surname><given-names>I</given-names></name><name name-style="western"><surname>Romero</surname><given-names>AI</given-names></name><name name-style="western"><surname>Ryvarden</surname><given-names>L</given-names></name><name name-style="western"><surname>Su</surname><given-names>HY</given-names></name><name name-style="western"><surname>Suetrong</surname><given-names>S</given-names></name><name name-style="western"><surname>Tkalčec</surname><given-names>Z</given-names></name><name name-style="western"><surname>Vizzini</surname><given-names>A</given-names></name><name name-style="western"><surname>Wen</surname><given-names>TC</given-names></name><name name-style="western"><surname>Wisitrassameewong</surname><given-names>K</given-names></name><name name-style="western"><surname>Wrzosek</surname><given-names>M</given-names></name><name name-style="western"><surname>Xu</surname><given-names>JC</given-names></name><name name-style="western"><surname>Zhao</surname><given-names>Q</given-names></name><name name-style="western"><surname>Zhao</surname><given-names>RL</given-names></name><name name-style="western"><surname>Mortimer</surname><given-names>PE</given-names></name></person-group> (<year>2017</year>) <article-title>Fungal diversity notes 603–708: Taxonomic and phylogenetic notes on genera and species.</article-title><source>Fungal Diversity</source><volume>87</volume>(<issue>1</issue>): <fpage>1</fpage>–<lpage>235</lpage>. <ext-link xlink:href="10.1007/s13225-017-0391-3" ext-link-type="doi" xlink:type="simple">https://doi.org/10.1007/s13225-017-0391-3</ext-link></mixed-citation></ref></ref-list></tp:taxon-treatment>
