# Supplementary material for: ﻿Morphology and phylogeny reveal two new species of pestalotioid fungi associated with hawthorn in Northeast China
Source: MycoKeys. 2025 Sep 11;122:149–68. doi: 10.3897/mycokeys.122.153767 (PMC12447080; doi:10.3897/mycokeys.122.153767)
Supplement: XML Treatment for Sporocadus crataegicola [file mycokeys.122.153767-treatment2.xml]

<!DOCTYPE tp:taxon-treatment
  PUBLIC "-//TaxonX//DTD Taxonomic Treatment Publishing DTD v0 20100105//EN" "tax-treatment-NSO.dtd">
<tp:taxon-treatment xmlns:tp="http://www.plazi.org/taxpub"><tp:treatment-meta><kwd-group><label>Taxon classification</label><kwd>
                <named-content content-type="kingdom">Fungi</named-content>
              </kwd><kwd>
                <named-content content-type="order">Amphisphaeriales</named-content>
              </kwd><kwd>
                <named-content content-type="family">Sporocadaceae</named-content>
              </kwd></kwd-group><mixed-citation publication-type="journal"><person-group><name><surname>Xu</surname><given-names>Rong</given-names></name><name><surname>Su</surname><given-names>Wenxin</given-names></name><name><surname>Tian</surname><given-names>Shangqing</given-names></name><name><surname>Bhunjun</surname><given-names>Chitrabhanu S.</given-names></name><name><surname>Li</surname><given-names>Yu</given-names></name><name><surname>Phukhamsakda</surname><given-names>Chayanard</given-names></name></person-group><article-title>﻿Morphology and phylogeny reveal two new species of pestalotioid fungi associated with hawthorn in Northeast China</article-title><source>MycoKeys</source><day>11</day><month>09</month><year>2025</year><volume>122</volume><fpage>149</fpage><lpage>168</lpage><pub-id pub-id-type="doi">10.3897/mycokeys.122.153767</pub-id></mixed-citation></tp:treatment-meta><tp:nomenclature><label>﻿</label><tp:taxon-name><object-id xmlns:xlink="http://www.w3.org/1999/xlink" content-type="arpha" xlink:type="simple">B16531C9-BD15-5E50-AD48-AE9FBD4E0E83</object-id>
              <tp:taxon-name-part taxon-name-part-type="genus" reg="Sporocadus">Sporocadus</tp:taxon-name-part>
              <tp:taxon-name-part taxon-name-part-type="species" reg="crataegicola">crataegicola</tp:taxon-name-part>
              <object-id xmlns:xlink="http://www.w3.org/1999/xlink" content-type="mycobank" xlink:type="simple">859646</object-id>
            </tp:taxon-name><tp:taxon-authority>R. Xu, S. Q. Tian &amp; Phukhams. &amp; Y. Li</tp:taxon-authority><tp:taxon-status xmlns:xlink="http://www.w3.org/1999/xlink" xlink:type="simple">sp. nov.</tp:taxon-status><xref ref-type="fig" rid="F3">Fig. 3</xref></tp:nomenclature><tp:treatment-sec sec-type="etymology" id="SECID0EIVAK"><title>Etymology.</title><p>Refers to the host genus, <italic><tp:taxon-name><tp:taxon-name-part taxon-name-part-type="genus" reg="Crataegus">Crataegus</tp:taxon-name-part></tp:taxon-name></italic>.</p><fig id="F3" position="float" orientation="portrait"><object-id xmlns:xlink="http://www.w3.org/1999/xlink" content-type="doi" xlink:type="simple">10.3897/mycokeys.122.153767.figure3</object-id><object-id xmlns:xlink="http://www.w3.org/1999/xlink" content-type="arpha" xlink:type="simple">1D662161-2A35-5FCF-921A-14E5F0698979</object-id><label>Figure 3.</label><caption><p><italic><tp:taxon-name><tp:taxon-name-part taxon-name-part-type="genus" reg="Sporocadus">Sporocadus</tp:taxon-name-part> <tp:taxon-name-part taxon-name-part-type="species" reg="crataegicola">crataegicola</tp:taxon-name-part></tp:taxon-name></italic> (<named-content xmlns:xlink="http://www.w3.org/1999/xlink" content-type="dwc:institutional_code" xlink:title="Herbarium of Mycology, Jilin Agricultural University" xlink:href="http://grbio.org/institution/herbarium-mycology-jilin-agricultural-university" xlink:type="simple">HMJAU</named-content> 60191, holotype). A. Leaf of <italic><tp:taxon-name><tp:taxon-name-part taxon-name-part-type="genus" reg="Crataegus">Crataegus</tp:taxon-name-part> <tp:taxon-name-part taxon-name-part-type="species" reg="pinnatifida">pinnatifida</tp:taxon-name-part></tp:taxon-name></italic>; B. Conidiomata on host tissue; C. Section of partial conidioma; D. Close-up of the peridium; E–K. Conidiogenous cells and conidia; L–P. Conidia; Q, R. Culture characteristics on <abbrev xmlns:xlink="http://www.w3.org/1999/xlink" xlink:title="potato dextrose agar" id="ABBRID0EXWAK" xlink:type="simple">PDA</abbrev>. Scale bars: 100 µm (B, C); 10 µm (D–P).</p></caption><graphic xmlns:xlink="http://www.w3.org/1999/xlink" xlink:href="mycokeys-122-149-g003.jpg" position="float" orientation="portrait" xlink:type="simple" id="oo_1413725.jpg"><uri content-type="original_file" xlink:type="simple">https://binary.pensoft.net/fig/1413725</uri></graphic></fig></tp:treatment-sec><tp:treatment-sec sec-type="description" id="SECID0EAXAK"><title>Description.</title><p><bold><italic>Saprobic</italic></bold> on dead leaves of <bold><italic><tp:taxon-name><tp:taxon-name-part taxon-name-part-type="genus" reg="Crataegus">Crataegus</tp:taxon-name-part> <tp:taxon-name-part taxon-name-part-type="species" reg="pinnatifida">pinnatifida</tp:taxon-name-part></tp:taxon-name></italic></bold>. <bold>Sexual morph</bold>: Undetermined. <bold>Asexual morph: <italic>Conidiomata</italic></bold> 58–73 × 106–148 (x̄ = 64.8 × 123.7 μm, n = 5), acervular, unilocular, subglobose, superficial to sub-epidermal, solitary, light brown, with a conspicuous apapillate ostiolate. <bold><italic>Conidiomata wall</italic></bold> (10–15 µm) composed of brown cells. <bold><italic>Conidiophores</italic></bold> 14.8–18.6 µm, long, cylindrical, branched, hyaline, smooth-walled. <bold><italic>Conidia</italic></bold> 12–17.5 × 4.5–7 μm (x̄ = 14.71 × 5.6 μm, n = 30), fusiform, straight, infrequently slightly curved, initially hyaline, pale brown at maturity, with 0–3 transverse septa, constricted at the septa, smooth-walled, with thick walls pale brown at maturity, narrowly rounded at both ends, lacking appendages; basal cell obconic with a truncate base, subhyaline to pale brown, 2–4 μm long (x̄ = 3.3 µm), with two median cells subcylindrical to doliform, with thick verruculose walls, pale brown, 6–9 μm long (x̄ = 7.4 µm), with apical cell conical and rounded at apex, pale brown, cylindrical to subcylindrical, 3–5.5 μm long (x̄ = 4 µm).</p></tp:treatment-sec><tp:treatment-sec sec-type="description" id="SECID0EGYAK"><title>Culture characteristics.</title><p>Colonies on <abbrev xmlns:xlink="http://www.w3.org/1999/xlink" xlink:title="potato dextrose agar" id="ABBRID0EMYAK" xlink:type="simple">PDA</abbrev>, reaching 3–4 cm after 7 days at 25 °C. Culture from above, circular, filamentous, dense, fluffy, rough surface, grayish white, flat with abundant and flocculent aerial hyphae, entire edge; reverse orange at the center, and pale yellow towards the edge.</p></tp:treatment-sec><tp:treatment-sec sec-type="material" id="SECID0EQYAK"><title>Material examined.</title><p>China • Jilin Province: Changchun, dead leaves of <italic><tp:taxon-name><tp:taxon-name-part taxon-name-part-type="genus" reg="Crataegus">Crataegus</tp:taxon-name-part> <tp:taxon-name-part taxon-name-part-type="species" reg="pinnatifida">pinnatifida</tp:taxon-name-part></tp:taxon-name></italic> Bunge, 29 June 2022, Rong Xu, S.Q. Tian and C. Phukhamsakda, <named-content xmlns:xlink="http://www.w3.org/1999/xlink" content-type="dwc:institutional_code" xlink:title="Herbarium of Mycology, Jilin Agricultural University" xlink:href="http://grbio.org/institution/herbarium-mycology-jilin-agricultural-university" xlink:type="simple">HMJAU</named-content> 60191 (<bold>holotype</bold>); ex-type, <abbrev xmlns:xlink="http://www.w3.org/1999/xlink" xlink:title="Engineering Research Center of Edible and Medicinal Fungi, Ministry of Education culture collection" id="ABBRID0EHZAK" xlink:type="simple">EMFCC</abbrev> 0015.</p></tp:treatment-sec><tp:treatment-sec sec-type="GenBank accession numbers" id="SECID0ELZAK"><title>GenBank accession numbers.</title><p><abbrev xmlns:xlink="http://www.w3.org/1999/xlink" xlink:title="internal transcribed spacer" id="ABBRID0ERZAK" xlink:type="simple">ITS</abbrev> = <ext-link xmlns:xlink="http://www.w3.org/1999/xlink" xlink:href="OR791295" ext-link-type="gen" xlink:type="simple">OR791295</ext-link>, <abbrev xmlns:xlink="http://www.w3.org/1999/xlink" xlink:title="large subunit" id="ABBRID0E1ZAK" xlink:type="simple">LSU</abbrev> = <ext-link xmlns:xlink="http://www.w3.org/1999/xlink" xlink:href="OR791293" ext-link-type="gen" xlink:type="simple">OR791293</ext-link>, <italic>rpb</italic>2= <ext-link xmlns:xlink="http://www.w3.org/1999/xlink" xlink:href="PQ096955" ext-link-type="gen" xlink:type="simple">PQ096955</ext-link>, <italic>tef</italic>1-α= <ext-link xmlns:xlink="http://www.w3.org/1999/xlink" xlink:href="PQ096032" ext-link-type="gen" xlink:type="simple">PQ096032</ext-link>.</p></tp:treatment-sec><tp:treatment-sec sec-type="notes" id="SECID0ER1AK"><title>Notes.</title><p>A BLASTn search of the <abbrev xmlns:xlink="http://www.w3.org/1999/xlink" xlink:title="internal transcribed spacer" id="ABBRID0EX1AK" xlink:type="simple">ITS</abbrev> region of strain <abbrev xmlns:xlink="http://www.w3.org/1999/xlink" xlink:title="Engineering Research Center of Edible and Medicinal Fungi, Ministry of Education culture collection" id="ABBRID0E21AK" xlink:type="simple">EMFCC</abbrev> 0015 showed a high query cover and similarity (98.79%) to <italic><tp:taxon-name><tp:taxon-name-part taxon-name-part-type="genus" reg="Sporocadus">S.</tp:taxon-name-part> <tp:taxon-name-part taxon-name-part-type="species" reg="corni">corni</tp:taxon-name-part></tp:taxon-name></italic> MFLUCC 14-0467. The <abbrev xmlns:xlink="http://www.w3.org/1999/xlink" xlink:title="large subunit" id="ABBRID0EK2AK" xlink:type="simple">LSU</abbrev> sequence showed 99.54% similarity to <italic><tp:taxon-name><tp:taxon-name-part taxon-name-part-type="genus" reg="Sporocadus">S.</tp:taxon-name-part> <tp:taxon-name-part taxon-name-part-type="species" reg="lichenicola">lichenicola</tp:taxon-name-part></tp:taxon-name></italic> (CBS 160.25) across 98% of the query sequence, which translates to 97.55% similarity. The closest <italic>rpb</italic>2 and <italic>tef</italic>1-α matches were <italic><tp:taxon-name><tp:taxon-name-part taxon-name-part-type="genus" reg="Sporocadus">S.</tp:taxon-name-part> <tp:taxon-name-part taxon-name-part-type="species" reg="rotundatus">rotundatus</tp:taxon-name-part></tp:taxon-name></italic> (CBS 616.83) with 95.99% similarity and 95.24% similarity, respectively. The morphology of the conidiomata, conidia, and median cells of our isolate fits well with the descriptions of the asexual morph of <italic><tp:taxon-name><tp:taxon-name-part taxon-name-part-type="genus" reg="Sporocadus">Sporocadus</tp:taxon-name-part></tp:taxon-name></italic> (<xref ref-type="bibr" rid="B34">Nag Raj 1993</xref>; <xref ref-type="bibr" rid="B29">Liu et al. 2019</xref>). Phylogenetic analyses of combined <abbrev xmlns:xlink="http://www.w3.org/1999/xlink" xlink:title="internal transcribed spacer" id="ABBRID0EX3AK" xlink:type="simple">ITS</abbrev>, <abbrev xmlns:xlink="http://www.w3.org/1999/xlink" xlink:title="large subunit" id="ABBRID0E23AK" xlink:type="simple">LSU</abbrev>, <italic>rpb</italic>2, <italic>tef</italic>1-α, and <italic>tub</italic>2 datasets (Fig. <xref ref-type="fig" rid="F1">1</xref>) show that <italic><tp:taxon-name><tp:taxon-name-part taxon-name-part-type="genus" reg="Sporocadus">S.</tp:taxon-name-part> <tp:taxon-name-part taxon-name-part-type="species" reg="crataegicola">crataegicola</tp:taxon-name-part></tp:taxon-name></italic> (<abbrev xmlns:xlink="http://www.w3.org/1999/xlink" xlink:title="Engineering Research Center of Edible and Medicinal Fungi, Ministry of Education culture collection" id="ABBRID0EU4AK" xlink:type="simple">EMFCC</abbrev> 0015) formed a distinct clade and clustered with <italic><tp:taxon-name><tp:taxon-name-part taxon-name-part-type="genus" reg="Sporocadus">S.</tp:taxon-name-part> <tp:taxon-name-part taxon-name-part-type="species" reg="changchunensis">changchunensis</tp:taxon-name-part></tp:taxon-name></italic> and <italic><tp:taxon-name><tp:taxon-name-part taxon-name-part-type="genus" reg="Sporocadus">S.</tp:taxon-name-part> <tp:taxon-name-part taxon-name-part-type="species" reg="rotundatus">rotundatus</tp:taxon-name-part></tp:taxon-name></italic> with 98% <abbrev xmlns:xlink="http://www.w3.org/1999/xlink" xlink:title="maximum likelihood" id="ABBRID0EO5AK" xlink:type="simple">ML</abbrev> and 1.00 BPP. Conidia of <italic><tp:taxon-name><tp:taxon-name-part taxon-name-part-type="genus" reg="Sporocadus">S.</tp:taxon-name-part> <tp:taxon-name-part taxon-name-part-type="species" reg="rotundatus">rotundatus</tp:taxon-name-part></tp:taxon-name></italic> are clavate, obovoid, ellipsoid, or cylindrical (with rounded ends) and have 1–4 septa, whereas those of our isolate are fusiform with 0–3 septa. The asexual morph of <italic><tp:taxon-name><tp:taxon-name-part taxon-name-part-type="genus" reg="Sporocadus">S.</tp:taxon-name-part> <tp:taxon-name-part taxon-name-part-type="species" reg="changchunensis">changchunensis</tp:taxon-name-part></tp:taxon-name></italic> remains undetermined. Notably, <italic><tp:taxon-name><tp:taxon-name-part taxon-name-part-type="genus" reg="Sporocadus">Sporocadus</tp:taxon-name-part> <tp:taxon-name-part taxon-name-part-type="species" reg="crataegicola">crataegicola</tp:taxon-name-part></tp:taxon-name></italic> differs from <italic><tp:taxon-name><tp:taxon-name-part taxon-name-part-type="genus" reg="Sporocadus">S.</tp:taxon-name-part> <tp:taxon-name-part taxon-name-part-type="species" reg="changchunensis">changchunensis</tp:taxon-name-part></tp:taxon-name></italic> in 7/560 bp in <abbrev xmlns:xlink="http://www.w3.org/1999/xlink" xlink:title="internal transcribed spacer" id="ABBRID0E56AK" xlink:type="simple">ITS</abbrev>, 10/875 bp in <abbrev xmlns:xlink="http://www.w3.org/1999/xlink" xlink:title="large subunit" id="ABBRID0ECABK" xlink:type="simple">LSU</abbrev>, 28/819 bp in <italic>rpb</italic>2, and 27/452 bp in <italic>tef</italic>1-α. Thus, we describe our isolate as a new taxon herein.</p></tp:treatment-sec><tp:treatment-sec><!--Section generated to contain objects referenced in tp:taxon-treatment.--><fig id="F1" position="float" orientation="portrait"><object-id xmlns:xlink="http://www.w3.org/1999/xlink" content-type="doi" xlink:type="simple">10.3897/mycokeys.122.153767.figure1</object-id><object-id xmlns:xlink="http://www.w3.org/1999/xlink" content-type="arpha" xlink:type="simple">E6C85F25-2C45-56F9-A5D2-9E60EA44089C</object-id><label>Figure 1.</label><caption><p>The Bayesian 50% majority-rule consensus phylogram, based on a concatenated <abbrev xmlns:xlink="http://www.w3.org/1999/xlink" xlink:title="internal transcribed spacer" id="ABBRID0EIFAK" xlink:type="simple">ITS</abbrev>, <abbrev xmlns:xlink="http://www.w3.org/1999/xlink" xlink:title="large subunit" id="ABBRID0EMFAK" xlink:type="simple">LSU</abbrev>, <italic>rpb</italic>2, <italic>tef</italic>1-α, and <italic>tub</italic>2 dataset of <tp:taxon-name><tp:taxon-name-part taxon-name-part-type="family">Sporocadaceae</tp:taxon-name-part></tp:taxon-name>. The tree is rooted with <italic><tp:taxon-name><tp:taxon-name-part taxon-name-part-type="genus" reg="Distononappendiculata">Distononappendiculata</tp:taxon-name-part> <tp:taxon-name-part taxon-name-part-type="species" reg="banksiae">banksiae</tp:taxon-name-part></tp:taxon-name></italic> (CBS 143906). RAxML bootstrap support values ≥70% (<abbrev xmlns:xlink="http://www.w3.org/1999/xlink" xlink:title="maximum likelihood" id="ABBRID0EGGAK" xlink:type="simple">ML</abbrev>, left) and Bayesian posterior probabilities ≥0.90 (BPP, right) are shown near the nodes. The new isolates are indicated in red. The type strains are in bold.</p></caption><graphic xmlns:xlink="http://www.w3.org/1999/xlink" xlink:href="mycokeys-122-149-g001.jpg" position="float" orientation="portrait" xlink:type="simple" id="oo_1413723.jpg"><uri content-type="original_file" xlink:type="simple">https://binary.pensoft.net/fig/1413723</uri></graphic></fig></tp:treatment-sec><ref-list><ref id="B34"><mixed-citation xmlns:xlink="http://www.w3.org/1999/xlink" xlink:type="simple"><person-group><name name-style="western"><surname>Nag Raj</surname><given-names>TR</given-names></name></person-group> (<year>1993</year>) Coelomycetous Anamorphs with Appendage-Bearing Conidia. Mycologue Publications, Waterloo, Canada.</mixed-citation></ref><ref id="B29"><mixed-citation xmlns:xlink="http://www.w3.org/1999/xlink" xlink:type="simple"><person-group><name name-style="western"><surname>Liu</surname><given-names>F</given-names></name><name name-style="western"><surname>Bonthond</surname><given-names>G</given-names></name><name name-style="western"><surname>Groenewald</surname><given-names>JZ</given-names></name><name name-style="western"><surname>Cai</surname><given-names>L</given-names></name><name name-style="western"><surname>Crous</surname><given-names>PW</given-names></name></person-group> (<year>2019</year>) <article-title><tp:taxon-name><tp:taxon-name-part taxon-name-part-type="family">Sporocadaceae</tp:taxon-name-part></tp:taxon-name>, a family of coelomycetous fungi with appendage-bearing conidia.</article-title><source>Studies in Mycology</source><volume>92</volume>: <fpage>287</fpage>–<lpage>415</lpage>. <ext-link xlink:href="10.1016/j.simyco.2018.11.001" ext-link-type="doi" xlink:type="simple">https://doi.org/10.1016/j.simyco.2018.11.001</ext-link></mixed-citation></ref></ref-list></tp:taxon-treatment>
